# Supplementary material for: 4D-Spatiotemporal SHG Imaging for the Analysis of Drug-Induced Changes in the Dura Mater
Source: Anal Chem. 2025 Feb 14;97(7):3892–900. doi: 10.1021/acs.analchem.4c04887 (PMC11866281; doi:10.1021/acs.analchem.4c04887)
Supplement: Supplementary file 2 — ac4c04887_si_002.zip [file ac4c04887_si_002.zip]

Archive with 44 entries (27 files):
- evaluation_scripts_and_architecture/height/
- evaluation_scripts_and_architecture/height/1h_height_determination_from_mask_search.py
- evaluation_scripts_and_architecture/height/height_results/
- evaluation_scripts_and_architecture/montages/
- evaluation_scripts_and_architecture/raw_single_images/
- evaluation_scripts_and_architecture/raw_stacks/
- evaluation_scripts_and_architecture/README.txt
- evaluation_scripts_and_architecture/SHG/
- evaluation_scripts_and_architecture/SHG/1SHG_determine_mean_SHG_in_volume.py
- evaluation_scripts_and_architecture/SHG/2SHG_determine_cumulated_SHG_in_volume.py
- evaluation_scripts_and_architecture/SHG/SHG_results/
- evaluation_scripts_and_architecture/volume/
- evaluation_scripts_and_architecture/volume/1_originals/
- evaluation_scripts_and_architecture/volume/1_originals/Training_Stack_CS031D.tif
- evaluation_scripts_and_architecture/volume/1_originals/trainraw_CS031D_Lavanox_sheep_dura_30um_01_montage.tif
- evaluation_scripts_and_architecture/volume/1_originals/trainraw_CS031D_Lavanox_sheep_dura_30um_12_montage.tif
- evaluation_scripts_and_architecture/volume/1_originals/trairaw_CS031D_Lavanox_sheep_dura_30um_23_montage.tif
- evaluation_scripts_and_architecture/volume/1v_IJ_Montage_creation.ijm
- evaluation_scripts_and_architecture/volume/2_training/
- evaluation_scripts_and_architecture/volume/2_training/classifier.model
- evaluation_scripts_and_architecture/volume/2_training/RoiSet_CS031D_classes_cropped.zip
- evaluation_scripts_and_architecture/volume/2_training/training_features_16bit.PNG
- evaluation_scripts_and_architecture/volume/2_training/Training_Montage_CS031D_cropped.tif
- evaluation_scripts_and_architecture/volume/2_training/Training_Stack_CS031D_cropped.tif
- evaluation_scripts_and_architecture/volume/2_training/WholeMontage_CS031D_trainingdata_marked.tif
- evaluation_scripts_and_architecture/volume/2v_IJ_normalize_CLIJx.ijm
- evaluation_scripts_and_architecture/volume/3_segmented_images/
- evaluation_scripts_and_architecture/volume/3v_BSH_Macro_WEKA_tiles.bsh
- evaluation_scripts_and_architecture/volume/4_volume_results/
- evaluation_scripts_and_architecture/volume/4v_IJ_Macro_determine_volume.ijm
- evaluation_scripts_and_architecture/width/
- evaluation_scripts_and_architecture/width/1w_IJ_Hyperstack_to_Stacks_nomergedchannels.ijm
- evaluation_scripts_and_architecture/width/2w_IJ_Find_plane_of_highest_value_fshg.ijm
- evaluation_scripts_and_architecture/width/3w_IJ_Remove_outliers_from_highest_plane.ijm
- evaluation_scripts_and_architecture/width/3wa_IJ_Remove_outliers_from_highest_plane_handmodification.ijm
- evaluation_scripts_and_architecture/width/4w_IJ_Stack_to_singleimages.ijm
- evaluation_scripts_and_architecture/width/5w_20221009_nanfilter2D_dura_smooth.py
- evaluation_scripts_and_architecture/width/6w_planefitting_part3_changed_alternative_midpoint calculation_7.py
- evaluation_scripts_and_architecture/width/max_slices_fSHG_all/
- evaluation_scripts_and_architecture/width/max_slices_fSHG_all/0_all_evaluated_widths/
- evaluation_scripts_and_architecture/width/max_slices_fSHG_all/0_all_evaluated_widths/CS031D_01.txt
- evaluation_scripts_and_architecture/width/max_slices_fSHG_all/0_brightest_plane_singles/
- evaluation_scripts_and_architecture/width/max_slices_fSHG_all/0_brightest_plane_singles/desktop.ini
- evaluation_scripts_and_architecture/width/max_slices_fSHG_all/0_brightest_plane_stacks/
