# Supplementary material for: 4D-Spatiotemporal SHG Imaging for the Analysis of Drug-Induced Changes in the Dura Mater
Source: Anal Chem. 2025 Feb 14;97(7):3892–900. doi: 10.1021/acs.analchem.4c04887 (PMC11866281; doi:10.1021/acs.analchem.4c04887)
Supplement: Supplementary file 2 — ac4c04887_si_002.zip [file ac4c04887_si_002.zip › evaluation_scripts_and_architecture/height/1h_height_determination_from_mask_search.py]

"""
This script is written in ImageJ using python language
"""

import os
import sys
from ij import IJ, ImagePlus, ImageStack
from ij.plugin import Duplicator, Slicer, StackCombiner, Straightener, ZProjector
from ij.gui import PolygonRoi, Roi


"""
Open images
1. Open an input dialog to secify the directions of the images and for saving
2. Check whether there are always two matching images in terms of labels
3. Open the f-SHG image and name it
4. Open the smoothed highest plane image and name it
"""

#@ File    (label = "volume probability image directory", style = "directory") mask
#@ File    (label = "highest plane image directory", style = "directory") hp
#@ File    (label = "Output directory", style = "directory") out
#@ Double    (label = "probability threshold", style = "slider", min=0, max=1, stepSize=0.001) th

# just to get sure the path is fully defined
maskDir = mask.getAbsolutePath()
hpDir = hp.getAbsolutePath()
outDir = out.getAbsolutePath()


filedict= {}

"""
Determine all files
Sort in categories
"""
files_stack = [os.path.join(dirpath,f) for (dirpath, dirnames, filenames) in os.walk(hpDir) for f in filenames if f.endswith(".txt")]  
files_mask  = [os.path.join(dirpath,f) for (dirpath, dirnames, filenames) in os.walk(maskDir) for f in filenames if f.endswith(".tif")]  


for i in range(0, len(files_stack)):
    files_stack[i]=files_stack[i].replace("//", "/")
    files_stack[i]= files_stack[i].replace("\\", "/")
    ident = files_stack[i].split("/")[-1].split("_")[0]
    
    if ident not in filedict:
        filedict[ident] = ([],[])
    
    filedict[ident][1].append((files_stack[i].split("/")[-1], files_stack[i]))
    
for i in range(0, len(files_mask)):
    files_mask[i]=files_mask[i].replace("//", "/")
    files_mask[i]= files_mask[i].replace("\\", "/")
    ident = files_mask[i].split("/")[-1].split("_")[0]
    
    if ident not in filedict:
        filedict[ident] = ([],[])
    
    filedict[ident][0].append((files_mask[i].split("/")[-1],files_mask[i]))
    

"""
Sort by filename of the file (no path consideration)
Eval matching files
"""
for key in filedict:
	if len(filedict[key][0]) ==len(filedict[key][0]):
		# the following two lines assume similar labelling 
    	# with just the time point identifier number differing between files
		filedict[key][1].sort()
    	filedict[key][0].sort()
    	
    	maskfilter = [f[1] for f in filedict[key][0]]
    	hpfilter = [f[1] for f in filedict[key][1]]
    	print(key)
    	
    	count = 1
    	f = open(outDir + "/meanheight_th_" + str(th) +"_" +str(key)+".txt", "a")
    	f.write("Number of time point \t Mean with" + str(th) + " \t Std \t standard error of the means \n")
    	f.close()
    	index = 0
    	for f in maskfilter:
			#ffolder = "/".join(f.split("/")[0:-1])
			ftmp = (f.split("/")[-1]).split("_montage")[0]
			while index < len(hpfilter):
				hp = hpfilter[index]
        		#for hp in hpfilter:
				#hpfolder = "/".join(hp.split("/")[0:-1])
				hp2 = (hp.split("/")[-1]).split("_nanmean2D")[0]
				hp2=hp2.replace("_crop_", "_") # Adjustment as the naming was not identical
				hp2=hp2.replace("_30_max_slices_max_slice_", "_30um_") # Adjustment as the naming was not identical
				index=index+1
				if all(string in hp2 for string in ftmp.split("_")):
					#J.run("Close All", "");
					impf = IJ.openImage(f)
					#impf = IJ.openImage(os.path.join(ffolder, f))
					imphp = IJ.openImage(hp)
		
					"""
					Determine image parameters
					Assume that the first channel propability to be dura
					Threshold with the user defined value
					"""
					width, height, channels, slices, frames =impf.getDimensions()
					impf =  Duplicator().run(impf, 1, 1, 1, slices, 1, frames);
					IJ.setThreshold(impf, th, 1000000000000000000000000000000.0000);
					IJ.run(impf, "Convert to Mask", "method=Default background=Dark");
					IJ.run(impf, "Remove Outliers...", "radius=5 threshold=50 which=Bright");
					IJ.run(impf, "Despeckle", "");
				
		
					"""
					Montage to stack
					Implementation is based on the Java code of Stack_Maker and was reiplemented in Python compatible code here
					https://imagej.nih.gov/ij/plugins/download/Stack_Maker.java
					"""
					w=16
					h=32
					ip = impf.getProcessor()
					width = ip.getWidth()/w;
					height = ip.getHeight()/h;
		
					stack = ImageStack(width, height)
					for y in range(0, h):
						for x in range(0, w):
							ip.setRoi(x*width, y*height, width, height);
							stack.addSlice("null", ip.crop());
		
					impfreslice= ImagePlus("impfreslice",stack)
					#impfreslice.show()
				
		
					"""
					Enlargement in both directions with to ensure there is enough blank space for the straightening
					Later tests showed that this step is not necessary. kept it in just to be sure everything is running smoothly
					"""
					width, height, channels, slices, frames = impfreslice.getDimensions()
				
					enlargement = 100
					enlargementstack= ImageStack.create(width, enlargement, height, 8)
					impsve = StackCombiner().combineVertically(enlargementstack, impfreslice.getStack())
					impsve = StackCombiner().combineVertically(impsve, enlargementstack)
					impsve = ImagePlus("impsve", impsve)
					impsve.show()
		
					"""
					Read out the plane of highest intensity for each row based on an image where the pixelvalues represent the
					height position of the plane with highest intensity
		
					and create a spline based on these data which is used for straightening of the side view images impsve
					"""
					width, height, channels, slices, frames =imphp.getDimensions()
					IJ.setThreshold(imphp, 1.0000, 1000000000000000000000000000000.0000)
					IJ.run(imphp, "NaN Background", "");
					iphp = imphp.getProcessor()
					timeheight = []
					for y in range(0,height):
						# determine the plane of brightest values
						# and create the syntax for segmented line based on these values
						xpoints = []
						ypoints = []
						for x in range(0,width):
							value=iphp.getPixelValue(x, y)
							if not (""+str(value)+"" == 'nan'):
								ypoints.append(float(value+enlargement))
								xpoints.append(float(x))
		
		
						# that can be now applied for a straightening process in the enlarged sideview image (impsve)
						linewidth = 80
						impsve.setSlice(y+1)
						roi = PolygonRoi(xpoints,ypoints,Roi.POLYLINE)
						impsve.setRoi(roi);
						roi.setStrokeWidth(linewidth)
						ipsve = Straightener().straighten(impsve, roi, linewidth)
						tmp = ImagePlus("test", ipsve)
						
						# ensure that pixels either represent no dura = 0 or dura = 255, no values inbetween
						IJ.setThreshold(tmp, 1.0000, 1000000000000000000000000000000.0000);
						IJ.run(tmp, "Convert to Mask", "");
						IJ.run(tmp, "Grays", "");
					
						# get rid of artefacts at the borders
						widthtmp, heighttmp, channelstmp, slicestmp, framestmp =tmp.getDimensions()
						tmp.setRoi(int(widthtmp*0.05),0,int(widthtmp*0.9),heighttmp);
						tmp = tmp.crop()
					
						# Determination of thickness
						# reslice, sum projection and division by 255 to get amount of bright pixels in z-direction
						# thresholding to ensure that holes are not counted into thickness
						tmpreslice =Slicer().reslice(tmp)
						tmpreslice = ZProjector.run(tmpreslice,"sum")
						IJ.run(tmpreslice, "32-bit", "");
						IJ.run(tmpreslice, "Divide...", "value=255");
						IJ.setThreshold(tmpreslice, 1.0000, 1000000000000000000000000000000.0000)
						IJ.run(tmpreslice, "NaN Background", "");
					
						"""
						Extract the depth values
						# save all individual depth values --> can be used for histogram etc later 
						# calculate mean value automatically
						"""
						heights = []
						iptmp = tmpreslice.getProcessor()
						for x in range(0,tmpreslice.getWidth()):
							value=iptmp.getPixelValue(x, 0)
							if not (""+str(value)+"" == 'nan'):
								heights.append(int(value))
						timeheight.append(heights)
		
		
					flat_list = [float(item) for sublist in timeheight for item in sublist]
					mean = sum(flat_list)/len(flat_list)
					print(mean)
					stdoben = [(item-mean)**2 for item in flat_list]	
					std = (sum(stdoben)/(len(stdoben)-1))**0.5
					stdf = std / ((len(stdoben))**0.5)
					impsve.close()
					
					f = open(outDir + "/meanheight_th_" + str(th) +"_" +str(key)+".txt", "a")
					f.write(str(count) + "\t" + str(mean)+ "\t" + str(std) + "\t" + str(stdf)+"\n")
					f.close()
					
					
					heightstring = ""
					heightstringtab = ""
					for sublist in timeheight:
						for item in sublist:
							heightstring = heightstring + str(item) + "\t"
							heightstringtab = heightstringtab + str(item) + "\t"
						heightstring=heightstring + "\n"
						heightstringtab=heightstringtab + "\t"
		
					f = open(outDir + "/heights_"+str(key)+ "_" + str(count) +".txt", "a")
					for sublist in timeheight:
						for item in sublist:
							f.write(str(item) + "\t")
						f.write("\n")
					#f.write(heightstring)
					f.close()
		
					f = open(outDir + "/heightstab_"+str(key)+ "_" + str(count) +".txt", "a")
					for sublist in timeheight:
						for item in sublist:
							f.write(str(item) + "\t")
					#f.write(heightstring)
					f.close()
					
					count = count+1 # change image number by 1


					
					#IJ.exit();
	
					break
			
			
			
					
