# Supplementary material for: 4D-Spatiotemporal SHG Imaging for the Analysis of Drug-Induced Changes in the Dura Mater
Source: Anal Chem. 2025 Feb 14;97(7):3892–900. doi: 10.1021/acs.analchem.4c04887 (PMC11866281; doi:10.1021/acs.analchem.4c04887)
Supplement: Supplementary file 2 — ac4c04887_si_002.zip [file ac4c04887_si_002.zip › evaluation_scripts_and_architecture/README.txt]

Scripts can be found in the folders. Please start with the scripts in the width folder. A more detailed description can be found in the corresponding section of this README file.

raw_stacks is the original dataset of 4D images and is required for the evaluation (data set is not provided).


widths
------

A folder of raw_stacks (see above, hyperstacks) is required.

Please run the scripts in the indicated order:

1w_ creates a folder of stacks whereas each stack is a z-scan for a specific point in time. Time points are numbered from 1-x. 
    These numbers are identifiers for later evaluation purposes (21 thus does not mean minute 21 (!), it means time point 21). 
	The saving folder (outputdir) should exist but be different from the input folder (inputdir). We recomment to use raw_single_images as the output folder.

2w_ finds the plane of largest brightness and stores it in a corresponding folder (identifier name CSXXX as foldername). The folder is created if not present. Only the f-SHG channel (channel 1) is used.
    The input folder is the folder created in 1w_ (raw_single_images). We recommend to create the folders within .../width/max_slices_fSHG_all.

3w_ / 3wa_ read in the txt-images per folder created in 2w_, create a tiff stack and remove outliers. 3a_ additionally allow user modifications. 
           The stack creation is necessary for the "Keep largest area" command to make it run in 3D.
		   We recommend using .../width/max_slices_fSHG_all/0_brightest_plane_stacks as the output folder.
		   For 3wa_ the stacks need to be saved manually.

4w_ convert stacks to single dat files and store them in a folder 
	We recommend .../width/max_slices_fSHG_all/0_brightest_plane_single for saving // End of imageJ operations

5w_ smooth the plane by a filter that ignores nan values in python

6w_ width extraction in python.

USER WARNING: Unfortunately this procedure multiplies the data size as due to convenience of data handling in deifferent scripting languages and in the implementation process including certainity checks of used parameters. Additionally some scripts might take some time. Please be careful before deleting intermediate data, in case you want to go back to a previous step without investing again a lot of time for conducting previous steps. Intermediate steps might also be the starting point for other scripts (see sections below). 


volume
-------

originals: contains the original data that were used for the training data set creation. Do not use these montages for training as they are too large for WEKA use on private computers!

training: contains all the data that are necessary for conducting the classifier creation. The training stack generated from the original data was normalized (CLIJx) and projected back to a 16 bit scale as WEKA does not like 32 bit images. A small fraction was cropped and used for classifier creation. This area is indicated.
The actual training was conducted on a montage of this stack. The ground truth data are provided as ROIs. These ROIs belong to two classes (assignment by the user is necessary). The classifier settings and the obtained classifier can also be found in this folder. DO NOT DELETE THE CLASSIFIER AT ANY POINT.

Run the provided scripts in the following order:
1v_ A folder of montages, each representing one time point (size: 16x32 tiles based on a 512px resliced stack) is created using the f-SHG channel (1) only. REQUIRED: the folder retrieved after conducting 1w_ (raw_single_images)
    We recommend saving the montages into the folder montages.

2_v Conduct the normalization. This will create a new folder of about same size (compared to the result of 1v_). 
	This folder can be later deleted again after WEKA segmentation, but CLIJx normalization could not be put to a running state in BSH.

3v_ Use the BSH script for WEKA segmentation (use 4 x 4 tiles in the menu for the segmentation size, use probability maps) with the provided classifier (cf. training) on the normalized montages (result of 2v_). 
	A new folder of results is created. Segmentation may take several hours depending on the input load. DO NOT DELETE THE SEGMENTATION RESULTS AT ANY POINT!!!
    Script 3v_ was found online: https://imagej.net/plugins/tws/scripting. We recommend saving the results into .../volume/3_segmented images

4v_ Extract the volume from the segmented images using different propability values as the threshold. Use the folder of 3v_ as the input. We recommend to save the results to .../volume/4_volume_results


height
------

1h_ extracts the heights from the results of 3v_ using a user-defined threshold. We recommend 0.99 as the threshold and .../height/height_results as the output folder.


SHG
---

1SHG_ and 2_SHG are the scripts to retrieve the cumulative and average SHG intensity. They act indepentently from each other. Both scripts ask the user to provide the segmented volume masks (from 3v, misleadingly called stack_dir) and the SHG raw images (from 1w_, misleadingly called mask_dir).
The file paths are hardcoded and need to be changed accordingly (top). The script retrieves the SHG intensity (cumulative or average) for both channels (f-SHG and epi-SHG) within the segmented volume mask for different threshold values (can be changed, currently hardcoded).
It returns a txt file for each sampel identifier and each channel (e.g. eSHG_CS031D.txt, fSHG_CS031D.txt ...).
