# Supplementary material for: 4D-Spatiotemporal SHG Imaging for the Analysis of Drug-Induced Changes in the Dura Mater
Source: Anal Chem. 2025 Feb 14;97(7):3892–900. doi: 10.1021/acs.analchem.4c04887 (PMC11866281; doi:10.1021/acs.analchem.4c04887)
Supplement: Supplementary file 2 — ac4c04887_si_002.zip [file ac4c04887_si_002.zip › evaluation_scripts_and_architecture/SHG/1SHG_determine_mean_SHG_in_volume.py]

# -*- coding: utf-8 -*-
"""
Created on Wed Apr 26 15:32:01 2023

@author: Constanze
"""
import sys
import tifffile as tiff
import skimage.util
import numpy as np
import os
import pandas as pd
import matplotlib.pyplot as plt
plt.rcParams['figure.dpi'] = 600


# The variable names here are misleading, but will be swopped later. Thus, to avoid errors based on renaming, we will keep them as is.
# Here stack_dir is the mask directory from the volume segmentation (the segmented volumes). mask_dir are the SHG images.


basedir = "Add the base directory here"

stack_dir = basedir + "/volume/3_segmented_images"
mask_dir = basedir + "/raw_single_images"
save_dir = basedir + "/SHG/SHG_results"

threshold = [0.5, 0.99, 0.75, 0.8, 0.85, 0.9, 0.95, 1.0]


filedict = {}

"""
Determine all files
Sort in categories
"""
files_stack = [os.path.join(dirpath,f) for (dirpath, dirnames, filenames) in os.walk(stack_dir) for f in filenames if f.endswith(".tif")]  
files_mask  = [os.path.join(dirpath,f) for (dirpath, dirnames, filenames) in os.walk(mask_dir) for f in filenames if f.endswith(".tif")]  


for i in range(0, len(files_stack)):
    files_stack[i]=files_stack[i].replace("//", "/")
    files_stack[i]= files_stack[i].replace("\\", "/")
    ident = files_stack[i].split("/")[-1].split("_")[0]
    
    if ident not in filedict:
        filedict[ident] = ([],[])
    
    filedict[ident][1].append((files_stack[i].split("/")[-1], files_stack[i]))
    
for i in range(0, len(files_mask)):
    files_mask[i]=files_mask[i].replace("//", "/")
    files_mask[i]= files_mask[i].replace("\\", "/")
    ident = files_mask[i].split("/")[-1].split("_")[0]
    
    if ident not in filedict:
        filedict[ident] = ([],[])
    
    filedict[ident][0].append((files_mask[i].split("/")[-1],files_mask[i]))
    

"""
Sort by filename of the file (no path consideration)
Eval matching files
"""
for key in filedict:
    if len(filedict[key][0]) ==len(filedict[key][0]):
        # the following two lines assume similar labelling 
        # with just the time point identifier number differing between files
        filedict[key][1].sort()
        filedict[key][0].sort()
        
        mask = [f[1] for f in filedict[key][1]]
        shg = [f[1] for f in filedict[key][0]]
        print(key, flush=True)
        
        dffSHG= pd.DataFrame()
        dfeSHG= pd.DataFrame()


        
        for f in range(0, len(mask)):
            print(f, flush=True)
            # containers for saving the results
            fSHG_result = np.array([])
            epiSHG_result = np.array([])

            # read in mask
            mask_im = tiff.imread(mask[f])[0]
            
            # readin shg and extract dimensions
            shg_im= tiff.imread(shg[f])
            t,c, y,x = shg_im.shape
            
            
            imlist_fSHG = []
            imlist_eSHG = []

            for i in range(0,y):
                imlist_fSHG.append(shg_im[:,0,i,:])
                imlist_eSHG.append(shg_im[:,1,i,:])
                
            # make montage from SHG files per time point (resliced)
            montage_fSHG = skimage.util.montage(imlist_fSHG, grid_shape=(32,16))
            montage_eSHG = skimage.util.montage(imlist_eSHG, grid_shape=(32,16))


            # evaluate without mask
            bgf_ul = np.quantile(montage_fSHG[0:10, 0:10], 0.99)
            bge_ul = np.quantile(montage_eSHG[0:10, 0:10], 0.99)
            
            masked_montage_fSHG = np.where(montage_fSHG < bgf_ul, np.nan, montage_fSHG)
            masked_montage_eSHG = np.where(montage_eSHG < bgf_ul, np.nan, montage_eSHG)

            fSHG_result= np.append(fSHG_result,np.nanmean(masked_montage_fSHG))
            #fSHG_result= np.append(fSHG_result,np.nanstd(masked_montage_fSHG))
            epiSHG_result= np.append(epiSHG_result,np.nanmean(masked_montage_eSHG))
            #epiSHG_result= np.append(epiSHG_result,np.nanstd(masked_montage_eSHG))

            
            # evaluate with mask
            for th in threshold:
                mask_th=np.where(mask_im >= th, 1, 0)
                segment_fSHG = montage_fSHG / mask_th
                segment_fSHG[segment_fSHG == np.inf] = np.nan
                segment_eSHG = montage_eSHG / mask_th
                segment_eSHG[segment_eSHG == np.inf] = np.nan

           
                fSHG_result= np.append(fSHG_result,np.nanmean(segment_fSHG))
                #fSHG_result= np.append(fSHG_result,np.nanstd(segment_fSHG))
                epiSHG_result= np.append(epiSHG_result,np.nanmean(segment_eSHG))
                #epiSHG_result= np.append(epiSHG_result,np.nanstd(segment_eSHG))

            dffSHG = pd.concat([dffSHG, pd.DataFrame(fSHG_result)], axis=1, ignore_index=True)
            dfeSHG = pd.concat([dfeSHG, pd.DataFrame(epiSHG_result)], axis=1, ignore_index=True)

        #write to logfile
        dffSHG=dffSHG.T
        dfeSHG=dfeSHG.T

        #title = ["no mask", "no mask std"] + [item  for sublist in [["mask threshold " + str(t), "std" ] for t in threshold]for item in sublist]
        title = ["no mask"] + ["mask threshold " + str(t) for t in threshold]

        dffSHG.columns = title
        dfeSHG.columns = title
        
        
        dffSHG.to_csv(save_dir + "/fSHG_" + str(key) + ".txt", sep='\t', index = False)
        dfeSHG.to_csv(save_dir + "/eSHG_" + str(key) + ".txt", sep='\t', index=False)
    
         
            
    else:
        print("Files that contain " + str(key) + " were skipped as the number of mask files does not equal the number of SHG files.")
