# Supplementary material for: 4D-Spatiotemporal SHG Imaging for the Analysis of Drug-Induced Changes in the Dura Mater
Source: Anal Chem. 2025 Feb 14;97(7):3892–900. doi: 10.1021/acs.analchem.4c04887 (PMC11866281; doi:10.1021/acs.analchem.4c04887)
Supplement: Supplementary file 2 — ac4c04887_si_002.zip [file ac4c04887_si_002.zip › evaluation_scripts_and_architecture/volume/1v_IJ_Montage_creation.ijm]

#@ File(label="Input directory", description="Select the directory with input images", style="directory") inputdir
#@ File(label="Output directory", description="Select the output directory", style="directory") outputdir


list = getFileList(inputdir);

print(list[0]);

for (n = 0; n < list.length; n++) {
	if (endsWith(list[n], ".tif")) {
		file = inputdir+"/"+list[n];
		open(file);
		longname = split(list[n], ".");
		name = longname[0];

		getDimensions(width, height, channels, slices, frames);
		run("Duplicate...", "duplicate channels=1-1");
		run("Reslice [/]...", "output=1.000 start=Top avoid");
		run("Make Montage...", "columns=16 rows=32 scale=1");
		close("\\Others");
		saveAs("Tiff", outputdir + "/" + name + "_montage" +".tif");
		close("*");
	}
	
}
