# Supplementary material for: 4D-Spatiotemporal SHG Imaging for the Analysis of Drug-Induced Changes in the Dura Mater
Source: Anal Chem. 2025 Feb 14;97(7):3892–900. doi: 10.1021/acs.analchem.4c04887 (PMC11866281; doi:10.1021/acs.analchem.4c04887)
Supplement: Supplementary file 2 — ac4c04887_si_002.zip [file ac4c04887_si_002.zip › evaluation_scripts_and_architecture/volume/2v_IJ_normalize_CLIJx.ijm]

// Provide input directory, output directory

#@ File (label = "Input directory", style = "directory") input
#@ File (label = "Output directory", style = "directory") output
#@ String (label = "File suffix", value = ".tif") suffix

list = getFileList(input);

for (i = 0; i < list.length; i++) {
	open(input + "//" + list[i]);
	img = getTitle();
	imgid = getImageID();
	print(list[i]);
	run("CLIJ2 Macro Extensions", "cl_device=");
	Ext.CLIJ2_push(img)
	img2 = "norm";
	Ext.CLIJx_normalize(img, img2);
	Ext.CLIJ2_pull(img2);
	img2id = getImageID();
	selectImage(img2id);
	run("16-bit");
	saveAs("tiff",output + "\\" + list[i]);
	close("*");
	
}
