# Supplementary material for: 4D-Spatiotemporal SHG Imaging for the Analysis of Drug-Induced Changes in the Dura Mater
Source: Anal Chem. 2025 Feb 14;97(7):3892–900. doi: 10.1021/acs.analchem.4c04887 (PMC11866281; doi:10.1021/acs.analchem.4c04887)
Supplement: Supplementary file 2 — ac4c04887_si_002.zip [file ac4c04887_si_002.zip › evaluation_scripts_and_architecture/volume/3v_BSH_Macro_WEKA_tiles.bsh]

// This script was copied from online (https://imagej.net/plugins/tws/scripting)

#@ File(label="Input directory", description="Select the directory with input images", style="directory") inputDir
#@ File(label="Output directory", description="Select the output directory", style="directory") outputDir
#@ File(label="Weka model", description="Select the Weka model to apply") modelPath
#@ String(label="Result mode",choices={"Labels","Probabilities"}) resultMode
#@ Integer(label="Number of tiles in X:", description="Number of image subdivisions in the X direction", value=3) xTiles
#@ Integer(label="Number of tiles in Y:", description="Number of image subdivisions in the Y direction", value=3) yTiles
#@ Integer(label="Number of tiles in Z (set to 0 for 2D processing):", description="Number of image subdivisions in the Z direction (ignored when using 2D images)", value=3) zTiles
  
import trainableSegmentation.WekaSegmentation;
import trainableSegmentation.utils.Utils;
import ij.io.FileSaver;
import ij.IJ;
import ij.ImagePlus;
   
// starting time
startTime = System.currentTimeMillis();
   
// caculate probabilities?
getProbs = resultMode.equals( "Probabilities" );
  
// create segmentator
segmentator = new WekaSegmentation( zTiles > 0 );
// load classifier
segmentator.loadClassifier( modelPath.getCanonicalPath() );
   
// get list of input images
listOfFiles = inputDir.listFiles();
for ( i = 0; i < listOfFiles.length; i++ )
{
    // process only files (do not go into sub-folders)
    if( listOfFiles[ i ].isFile() )
    {
        // try to read file as image
        image = IJ.openImage( listOfFiles[i].getCanonicalPath() );
        if( image != null )
        {
            tilesPerDim = new int[ 2 ];
            if( image.getNSlices() > 1 )
            {
                tilesPerDim = new int[ 3 ];
                tilesPerDim[ 2 ] = zTiles;
            }
            tilesPerDim[ 0 ] = xTiles;
            tilesPerDim[ 1 ] = yTiles;
             
            // apply classifier and get results (0 indicates number of threads is auto-detected)
            result = segmentator.applyClassifier( image, tilesPerDim, 0, getProbs );
 			/**
            if( !getProbs )
                // assign same LUT as in GUI
                result.setLut( Utils.getGoldenAngleLUT() );
            **/
            // save result as TIFF in output folder
            outputFileName = listOfFiles[ i ].getName().replaceFirst("[.][^.]+$", "") + ".tif";
            new FileSaver( result ).saveAsTiff( outputDir.getPath() + File.separator + outputFileName );
   
            // force garbage collection (important for large images)
            result = null; 
            image = null;
            System.gc();
        }
    }
}
// print elapsed time
estimatedTime = System.currentTimeMillis() - startTime;
IJ.log( "** Finished processing folder in " + estimatedTime + " ms **" );
System.gc();
