# Supplementary material for: 4D-Spatiotemporal SHG Imaging for the Analysis of Drug-Induced Changes in the Dura Mater
Source: Anal Chem. 2025 Feb 14;97(7):3892–900. doi: 10.1021/acs.analchem.4c04887 (PMC11866281; doi:10.1021/acs.analchem.4c04887)
Supplement: Supplementary file 2 — ac4c04887_si_002.zip [file ac4c04887_si_002.zip › evaluation_scripts_and_architecture/volume/4v_IJ_Macro_determine_volume.ijm]

#@ File (label = "Input directory", style = "directory") input
#@ File (label = "Output directory", style = "directory") output
#@ Boolean (label = "Keep largest area", style = "checkbox", value=false) check

dirs = getFileList(input);

function countvoxels(id) {
		selectImage(id);
		run("32-bit");
		setThreshold(1, 1000000000000000000000000000000.0000);
		run("NaN Background");
		setMinAndMax(0, 255);
		getStatistics(area, mean, min, max, std, histogram);
		return area;
}

       

for (d = 0; d <  dirs.length; d++) {
	list = getFileList(input + "\\" + dirs[d]);
	print("\\Clear");
	close("*");
	if (d> 0) {
		File.close(f);
	}

	for (i = 0; i < list.length; i++) {
		
		// find name
		t=split(dirs[d], "//");
		logname = t[t.length-1];
		
		// init threshold
		th = newArray(0.5, 0.75, 0.8, 0.85, 0.9, 0.92, 0.95, 0.97, 0.99,1.00);

		// create results document
		header="";
		if (i==0) {
			f = File.open(output + "\\volume_" +logname + ".txt");
			for (j = 0; j < th.length; j++) {
				header = header + "pure " + th[j] + "\t" + "lr " + th[j] + "\t";
			}
			header = header+ "\n";
			print(f, header);
		}

		line = "";
		for (j = 0; j < th.length; j++) {
			
			name = "" + replace(th[j],".", "p");
			// open image
			open(input +  "\\" +dirs[d] + list[i]);
			imgid = getImageID();

			// threshold and return stack
			run("Duplicate...", "duplicate range=1-1");
			rename(name);
			selectWindow(name);
			setThreshold(th[j], 1000000000000000000000000000000.0000);
			setOption("BlackBackground", false);
			run("Convert to Mask");
			run("Grays");
			run("Remove Outliers...", "radius=5 threshold=50 which=Bright");
			run("Despeckle");
			idm = getImageID();
			close("\\Others");
			area_pure = countvoxels(idm);
			print(area_pure);

			if (check==false){
				line= line + area_pure + "\t" + "None" + "\t";
				close("*");
			
			}else {
				// keep largest region and count voxels
				selectImage(idm);
				run("Montage to Stack...", "columns=16 rows=32 border=0");
				run("8-bit");
				run("Keep Largest Region");
				idk = getImageID();
				close("\\Others");
				run("Make Montage...", "columns=16 rows=32 scale=1");
				idm2 = getImageID();
				area_lr = countvoxels(idm2);
	
				// save to line
				line=line + area_pure + "\t" +area_lr + "\t";
				close("*");
			}
		}
		line = line + "\n";
		print(f, line);
		
	}
	
}


	
