# Supplementary material for: 4D-Spatiotemporal SHG Imaging for the Analysis of Drug-Induced Changes in the Dura Mater
Source: Anal Chem. 2025 Feb 14;97(7):3892–900. doi: 10.1021/acs.analchem.4c04887 (PMC11866281; doi:10.1021/acs.analchem.4c04887)
Supplement: Supplementary file 2 — ac4c04887_si_002.zip [file ac4c04887_si_002.zip › evaluation_scripts_and_architecture/width/1w_IJ_Hyperstack_to_Stacks_nomergedchannels.ijm]

//inputdir - directory where to find the 4D hyperstacks
//outputdir - directory where to save the split stacks
inputdir = getDirectory("Choose an input Directory ");
outputdir = getDirectory("Select an output Directory ");

list = getFileList(inputdir);

print(list[0]);

for (n = 0; n < list.length; n++) {
	if (endsWith(list[n], ".tif")) {
		file = inputdir+list[n];
		open(file);
		longname = split(list[n], ".");
		name = longname[0];

		getDimensions(width, height, channels, slices, frames);
		for (i = 1; i <=frames; i++) {
			run("Duplicate...", "duplicate frames="+i);
			if (i < 10) {
				saveAs("Tiff", outputdir + name + "_0" +i+".tif");
			}
			else {
				saveAs("Tiff", outputdir + name + "_" +i+".tif");
			}
			close();
		}
		close("*");
	}
}
