# Supplementary material for: 4D-Spatiotemporal SHG Imaging for the Analysis of Drug-Induced Changes in the Dura Mater
Source: Anal Chem. 2025 Feb 14;97(7):3892–900. doi: 10.1021/acs.analchem.4c04887 (PMC11866281; doi:10.1021/acs.analchem.4c04887)
Supplement: Supplementary file 2 — ac4c04887_si_002.zip [file ac4c04887_si_002.zip › evaluation_scripts_and_architecture/width/2w_IJ_Find_plane_of_highest_value_fshg.ijm]

//outdir = getDirectory("Choose output  Directory ");
//dir = getDirectory("Select a Directory ");
#@ File    (label = "f-SHG image directory", style = "directory") dir
#@ File    (label = "Output directory", style = "directory") outdir

list = getFileList(dir);


for (i = 0; i < lengthOf(list); i++) {
	// chose only tif-files
	if (endsWith(list[i], ".tif")) {
		open(dir+File.separator +list[i]);
		namelist = split(list[i], "_");
		name = namelist[0];
		namelist = split(list[i], ".");
		longname = namelist[0];
		getDimensions(width, height, channels, slices, frames);

		// combine both channels to one image
		original = getImageID();
		run("Duplicate...", "duplicate channels=1");
		run("32-bit");
		fSHGname=getTitle();
		
	
		//selectImage(original);
		//run("Duplicate...", "duplicate channels=2");
		//epiSHGname = getTitle();
	
		//imageCalculator("Add create 32-bit stack", fSHGname,epiSHGname);
		//rename("Combined");
		combinedid = getImageID();
	
		//selectImage(original);
		//close();
		//selectWindow(epiSHGname);
		//close();
		//selectWindow(fSHGname);
		//close();
		selectImage(combinedid);
		close("\\Others");
	
		run("3D Fast Filters","filter=Mean radius_x_pix=10.0 radius_y_pix=10.0 radius_z_pix=5.0 Nb_cpus=4");
		rename("Filtered");
		filteredname = getTitle();
		filteredid=getImageID();
		
		//selectImage(combinedid);
		//close();


		// calculate MaxInt-projection
		selectImage(filteredid);
		close("\\Others");
		run("Z Project...", "projection=[Max Intensity] all");
		rename("MaxInt");
		maxintname = getTitle();
		maxintid=getImageID();

		// calculate Sum-projection
		selectImage(filteredid);
		run("Z Project...", "projection=[Sum Slices] all");
		rename("SumInt");
		sumintname  = getTitle();
		sumintid=getImageID();
		run("8-bit");
		run("Auto Threshold", "method=Triangle white");
		run("Divide...", "value=255");

		// Divide filtered Image by highest --> only 1 in the plane of highest intensity
		// Substract 1 --> only 0 in the plane of highest intensity
		// Divide image by image --> only none in plane of highest intensity
		// to 8 bit --> only 0 in plane of highest intensity
		// Invert --> only 1 in plane of highest intensity
		imageCalculator("Divide create 32-bit stack", filteredname,maxintname);
		rename("Highest32");
		highest32 = getTitle();
		run("Subtract...", "value=1 stack");
		run("Abs", "stack");
		imageCalculator("Divide create 32-bit stack", highest32,highest32);
		rename("highest");
		highestname = getTitle();
		highestid = getImageID();
		
		selectWindow("Highest32");
		close();
		selectImage(highestid);
		run("Multiply...", "value=255 stack");
		run("8-bit");
		run("Invert", "stack");

		// Extract only the dura region and convert all "highest value" planes of the background to 0
		imageCalculator("Multiply create 32-bit stack", highestname,sumintname);
		run("Canvas Size...", "width=512 height=512 position=Top-Center zero");
		rename("Result");
		resultname = getTitle();
		resultid = getImageID();
		
		//selectImage(sumintid);
		//close();
		//selectImage(filteredid);
		//close();
		//selectImage(maxintid);
		//close();
		selectImage(resultid);
		close("\\Others");
		run("Reslice [/]...", "output=1 start=Top avoid");
		rename("Reslice");
		resliceid = getImageID();
	
		close("\\Others");
		print("\\Clear");
		getDimensions(width, height, channels, slices, frames);
		printed = false;
		for (y = 1; y <= nSlices; y++) {
		    setSlice(y);
		    // do something here;
		    line = "";
			for (x = 0; x < width; x++) {	
				if (line != ""){
					line = line + " \t ";
				}
				for (z=0; z < height; z++){
					if (getPixel(x, z) == 255){
						value = z;
						printed = true;
						break;
					}
				}
				if (printed == false){
					value = "nan";
				}
				else {
					printed = false;
				}
				line = line + value;
				}
				print(line);
			}

		folder = outdir+ File.separator + name + File.separator;
		File.makeDirectory(folder);

		out = folder;

		selectWindow("Log");
		
		run("Text...", "save=["+ out+longname+"_max_slice.dat]");
		close("*");
	}
}
