# Supplementary material for: 4D-Spatiotemporal SHG Imaging for the Analysis of Drug-Induced Changes in the Dura Mater
Source: Anal Chem. 2025 Feb 14;97(7):3892–900. doi: 10.1021/acs.analchem.4c04887 (PMC11866281; doi:10.1021/acs.analchem.4c04887)
Supplement: Supplementary file 2 — ac4c04887_si_002.zip [file ac4c04887_si_002.zip › evaluation_scripts_and_architecture/width/3w_IJ_Remove_outliers_from_highest_plane.ijm]

//dir - directory of the txt files created with 2w_
// outputdir - directory where to save the results.
// This script tries to eliminate all signal in regions that are not part of the main dura piece.

dir = getDirectory("Choose an input Directory ");
outputdir = getDirectory("Select an output Directory ");
list = getFileList(dir);


for (i = 0; i < list.length; i++) {
	sublist = getFileList(dir+list[i]);
	for (n = 0; n < sublist.length; n++) {
		if (endsWith(sublist[n], ".dat")) {
			run("Text Image... ", "open="+ dir+list[i]+sublist[n]);
		}
	}
	
	
		
	longname = split(sublist[0], ".");
	name=split(longname[0], "(um)");
	name= name[0] + "_max_slices";
	
	run("Images to Stack", "use");

		
	or=getImageID();
	ort=getTitle();
	run("Duplicate...", "duplicate");
	setOption("ScaleConversions", true);
	run("32-bit");
	//setAutoThreshold("Default no-reset");
	setThreshold(-1000000000000000000000000000000.0000, 1000000000000000000000000000000.0000);
	run("Convert to Mask", "method=Default background=Dark black");
	//setThreshold(1, 255);
	//setOption("BlackBackground", true);
	//run("Make Binary", "method=Default background=Light black");
	th=getImageID();
	run("Keep Largest Region");
	mask=getTitle();
	run("Divide...", "value=255.000 stack");
	imageCalculator("Multiply create 32-bit stack", ort,mask);
	setAutoThreshold("Default no-reset");
	setThreshold(1.0000, 1000000000000000000000000000000.0000);
	run("NaN Background", "stack");
	close("\\Others");
	resetMinAndMax();
	saveAs("Tiff", outputdir + name + ".tif");
	close("*");
		
}
