# Supplementary material for: 4D-Spatiotemporal SHG Imaging for the Analysis of Drug-Induced Changes in the Dura Mater
Source: Anal Chem. 2025 Feb 14;97(7):3892–900. doi: 10.1021/acs.analchem.4c04887 (PMC11866281; doi:10.1021/acs.analchem.4c04887)
Supplement: Supplementary file 2 — ac4c04887_si_002.zip [file ac4c04887_si_002.zip › evaluation_scripts_and_architecture/width/3wa_IJ_Remove_outliers_from_highest_plane_handmodification.ijm]

// This script allows manual modifications additionally to 3w_.

  
or=getImageID();
ort=getTitle();
run("Duplicate...", "duplicate");
setOption("ScaleConversions", true);
run("32-bit");
//setAutoThreshold("Default no-reset");
setThreshold(-1000000000000000000000000000000.0000, 1000000000000000000000000000000.0000);
run("Convert to Mask", "method=Default background=Dark black");
//setThreshold(1, 255);
//setOption("BlackBackground", true);
//run("Make Binary", "method=Default background=Light black");
th=getImageID();
run("Keep Largest Region");
mask=getTitle();
run("Divide...", "value=255.000 stack");
imageCalculator("Multiply create 32-bit stack", ort,mask);
//setAutoThreshold("Default no-reset");
setThreshold(1.0000, 1000000000000000000000000000000.0000);
run("NaN Background", "stack");
close("\\Others");
resetMinAndMax();
