# Supplementary material for: 4D-Spatiotemporal SHG Imaging for the Analysis of Drug-Induced Changes in the Dura Mater
Source: Anal Chem. 2025 Feb 14;97(7):3892–900. doi: 10.1021/acs.analchem.4c04887 (PMC11866281; doi:10.1021/acs.analchem.4c04887)
Supplement: Supplementary file 2 — ac4c04887_si_002.zip [file ac4c04887_si_002.zip › evaluation_scripts_and_architecture/width/4w_IJ_Stack_to_singleimages.ijm]

// inputdir - folder where the 3w_ processed largest area stacks are saved
// outputdir - folder where to save the images from the split stacks.


//inputdir = "C:/Users/Constanze/Documents/FSU/Promotion/2_projects_off_topic/20220523_PaperDuraZippelius/width/max_slices_fSHG_all/0_brightest_plane_stacks/";
//outputdir= "C:/Users/Constanze/Documents/FSU/Promotion/2_projects_off_topic/20220523_PaperDuraZippelius/width/max_slices_fSHG_all/0_brightest_plane_singles/";

inputdir = getDirectory("Choose an input Directory ");
outputdir = getDirectory("Select an output Directory ");

list = getFileList(inputdir);
print(list[0]);


for (n = 0; n < list.length; n++) {
	if (endsWith(list[n], ".tif")) {
		file = inputdir+list[n];
		open(file);
		longname = split(list[n], ".");
		name = longname[0];

		getDimensions(width, height, channels, slices, frames);
		for (i = 1; i <= nSlices; i++) {
    		setSlice(i);
			run("Duplicate...", "duplicate frames="+i);
			if (i < 10) {
				//saveAs("Tiff", outputdir + name + "_0" +i+".tif");
				saveAs("Text Image", outputdir + name + "_max_slice"+"_0"+i+".dat");
			}
			else {
				//saveAs("Tiff", outputdir + name + "_" +i+".tif");
				saveAs("Text Image", outputdir + name + "_max_slice" + "_" +i+".dat");
			}
			close();
		}
		close("*");
	}
}
