# Supplementary material for: 4D-Spatiotemporal SHG Imaging for the Analysis of Drug-Induced Changes in the Dura Mater
Source: Anal Chem. 2025 Feb 14;97(7):3892–900. doi: 10.1021/acs.analchem.4c04887 (PMC11866281; doi:10.1021/acs.analchem.4c04887)
Supplement: Supplementary file 2 — ac4c04887_si_002.zip [file ac4c04887_si_002.zip › evaluation_scripts_and_architecture/width/5w_20221009_nanfilter2D_dura_smooth.py]

# -*- coding: utf-8 -*-
"""
Created on Thu Jun  2 16:12:15 2022

@author: Constanze


This document uses the calculated midplane and saves a smoothed version

"""

import pandas as pd
# from scipy.signal import savgol_filter
import numpy as np
import warnings
import os
from os import walk

def import_textimage (path):
    """
    This function reads in a textimage eventually returns it as a np.array
    No headers are expected. The separator is assumed to be a tab.

    Parameters
    ----------
    files : string
        This is the absolute paths where to find the data.

    Returns
    -------
    subfiles: np.array
        The textimage stored as an array
    """
    file=pd.read_csv(path, delimiter ='\t',dtype=str, header = None)
    file = file.astype(float).to_numpy()
    return file 

       
def fill_holes (array):
    """
    This function fills up nan values between the first and last finit value
    in each row wtth linearly interpolated values

    Parameters
    ----------
    array : np.array
        the input array containing holes.

    Returns
    -------
    newarray : np.array
        the output array with filled holes.

    """
    
    # copy the array to avoid unwanted changes in the original data
    # extract shape parameters
    newarray = array.copy()
    ylength, xlength = newarray.shape
    
    
    for i in range(0, ylength):
        
        # determine the dura region rowwise as the region between the first
        # and last finite value
        isfinite = list(np.argwhere(np.isfinite(newarray[i,:])).flatten())
        tmp=[isfinite[0]-1]+isfinite[0:-1]
        
        # determine the holes in that region (by rows)
        holes = any(h>1 for h in np.subtract(isfinite, tmp))
        
        # fill the holes inside one row by with linearly interpolated values.
        if holes:
            c=1
            while len(isfinite) > 1:
                if isfinite[c]-1 == isfinite[c-1]:
                    isfinite.pop(c-1)
                else:
                    print(isfinite)
                    m = (newarray[i,isfinite[c]]-newarray[i,isfinite[c-1]])/(isfinite[c]-isfinite[c-1])
                    n = newarray[i,isfinite[c]]-m*isfinite[c]
                    add=1                                 
                    while isfinite[c-1]+add < isfinite[c]:
                        newarray[i,isfinite[c-1]+add] = (isfinite[c-1]+add)*m+n
                        add = add+1
                    isfinite.pop(c-1)
                    
    return newarray
    
    

def create_mask (array):
    """
    This function creates a mask by converting nan values to False and 
    all other values to True

    Parameters
    ----------
    array : np.array
        This is the textimage.

    Returns
    -------
    newarray : np.array
        This is the mask.

    """
    
    # fill the holes with linearily interpolated values 
    # (but that doesn't matter in that case). We ust need any numeric value.
    tmp = fill_holes (array)
    df = pd.DataFrame(tmp)
    df = df.notnull()
    newarray = df.to_numpy()
    return newarray


def nanmean2D (array, radius):
    """
    This function applies a mean filter, completely ignoring np.nans in the 
    calculation and replacing them by the mean of the surrounding of all
    non-nan values. In the case of only nan values in the kernel, np.nan is
    preservered and the usually raised RunTime Warning is suppressed.
    
    The filtering kernel is quadratic with radius being the half side width.

    Parameters
    ----------
    array : np.array
        the text image to be filtered.
    radius : int
        the half width of the quadratic kernel.

    Returns
    -------
    new_array : np.array
        the filtered image.

    """
    
    # extend array by half kernelsize ("radius")
    extended_array =array.copy()
    j=0
    while j < radius:
        extended_array= np.append(extended_array, [[np.nan]*extended_array.shape[1]],0)
        extended_array= np.append(extended_array, [[np.nan],]*extended_array.shape[0], 1)
        extended_array= np.append([[np.nan]*extended_array.shape[1]],extended_array,0)
        extended_array= np.append([[np.nan],]*extended_array.shape[0],extended_array, 1)
        j = j+1
    
    # generate the indiviual images used for filtering. They represent all
    # pixels in the kernel
    arraylist = []
    x= - radius
    while x <= radius:
        y = -radius
        while y <= radius:
            tmp = extended_array[y+radius:extended_array.shape[1]+y-radius,x+radius:extended_array.shape[0]+x-radius]
            arraylist.append(tmp)
            y = y+1
        x = x+1
        
    # calculate the mean
    combined=np.dstack(arraylist)
    with warnings.catch_warnings():
        warnings.simplefilter("ignore")
        new_array = np.nanmean(combined, axis = 2)
    
    return new_array
    


"""
The following code is excecuted when the program is the main program
"""

# half width of the quadratic kernel
half_kernel = 11
direc =  r"C:\Users\Constanze\Documents\FSU\Promotion\2_projects_off_topic\20220523_PaperDuraZippelius\width\max_slices_fSHG_all\0_brightest_plane_singles"
#direc = r"C:\Users\Constanze\Documents\FSU\Promotion\2_projects_off_topic\20220523_PaperDuraZippelius\width\test_singles"
    


if __name__ == "__main__":
    # find all files
    pathlist = []
    for (dirpath, dirnames, filenames) in walk(direc):
        dirpath = dirpath.replace("\\","/") + "/"
        dirpath = dirpath.replace("//","/")
        filenames = [dirpath + file for file in filenames if ("nanmean" not in file.lower())] # if ((file.endswith(".txt"))
        pathlist = pathlist+ filenames
    
    # import all textimages and store them in a list
    for path in pathlist:
        file = import_textimage (path)
    
        # determine the current and new filename
        namelong = "_".join(path.split(".")[:-1])
        name = namelong + "_nanmean2D_" +  str(half_kernel*2+1) + "_"+str(half_kernel*2+1)+".txt"
        
        # create the mask
        mask = create_mask(file)
        # create the mean filtered images ignoring nans
        filtered = nanmean2D (file, half_kernel)
        
        # just in case there are holes largerthan the kernel size
        filtered=fill_holes (filtered)
        # confine the outer shape of the filtered images by the original one
        confined = np.where(mask == False, np.nan, filtered)

        # save the filtered image
        print(name)
        # output=np.ma.masked_invalid(confined)
        # output = output.astype(int)
        # output = np.where(output.mask, "NaN", output)
        # output = pd.DataFrame(output)
        output = pd.DataFrame(confined)
        output=output.fillna("NaN")

        output.to_csv(name, sep="\t", header=False, index=False)


        # Code no longer used
  
        # """
        # Smoothing by savgol
        # """
        # isfinite = list(np.argwhere(np.isfinite(Z[i,:])).flatten())
        # Z[i,isfinite[0]:isfinite[-1]] = savgol_filter(Z[i,isfinite[0]:isfinite[-1]], window_size, 3) # window size 51, polynomial order 3

   
                
                
