# Supplementary material for: 4D-Spatiotemporal SHG Imaging for the Analysis of Drug-Induced Changes in the Dura Mater
Source: Anal Chem. 2025 Feb 14;97(7):3892–900. doi: 10.1021/acs.analchem.4c04887 (PMC11866281; doi:10.1021/acs.analchem.4c04887)
Supplement: Supplementary file 2 — ac4c04887_si_002.zip [file ac4c04887_si_002.zip › evaluation_scripts_and_architecture/width/6w_planefitting_part3_changed_alternative_midpoint calculation_7.py]

# -*- coding: utf-8 -*-
"""
Created on Fri Nov  6 19:33:08 2020
@author: Constanze

Copyright 2022 Constanze Schultz

Licensed under the Apache License, Version 2.0 (the "License");
you may not use this file except in compliance with the License.
You may obtain a copy of the License at

    http://www.apache.org/licenses/LICENSE-2.0

Unless required by applicable law or agreed to in writing, software
distributed under the License is distributed on an "AS IS" BASIS,
WITHOUT WARRANTIES OR CONDITIONS OF ANY KIND, either express or implied.
See the License for the specific language governing permissions and
limitations under the License.


--------------------------------------------------------------------
ABOUT THIS SCRIPT

This script determines the width of a bend plane by conducting the 
following steps:

    1. Read in data - text images required
    2. Create a midline
    3. some adjustments on that midline
    4. create a midline spline
    5. rotate the dura to align it properly
    6. determine the width
    

Attention: Rotation part is currently hard coded.

    
"""


import pandas as pd
import matplotlib.pyplot as plt
import numpy as np

from matplotlib import cm
from scipy import interpolate

import re
import warnings
# import statistics
from os import walk
import sys
import multiprocess as mp


eval_start = 56 #(first pixel with respect to y)
eval_end = 455 #(last pixel with respect to y)

num = 228
plotting = False

xyscale = 450/512 # scale of the image in x and y direction (um / px)
zscale = 1        # scale of the image in z-direction (um/px)

expectationproof = True # Warn the user if there might be a problem with the midline (width way smaller than expected)
expectation = 0.6 # threshold for the warning generation: 0 < x < 1, decimal representation of the percentual variation from mean

direc = r"C:\Users\Constanze\Documents\FSU\Promotion\2_projects_off_topic\20220523_PaperDuraZippelius\width\max_slices_fSHG_all\0_brightest_plane_singles"

plt.rcParams['figure.dpi'] = 600
plt.rcParams['font.family'] = 'Arial' #'sans-serif'
plt.rcParams['font.size'] = 11
plt.rcParams["text.usetex"]


files = []
for (dirpath, dirnames, filenames) in walk(direc):
    dirpath = dirpath.replace("\\","/") + "/"
    dirpath = dirpath.replace("//","/")
    filenames = [dirpath + file for file in filenames if ("nanmean" in file.lower())] 
    files = files+ filenames
      

#https://www.machinelearningplus.com/python/parallel-processing-python/


def read_in (file):
    df = pd.read_csv(file, delimiter ='\t',dtype=str, header = None)
    df = df.astype(float)
    return df

   
# for doc in files:
def evaluation(doc):
    a = pd.read_csv(doc, delimiter ='\t',dtype=str, header = None)
    a = a.astype(float)
    

    # lengum = []
    # 
    """
    Determine log file name and open or create log file
    """
    namelong = re.split('/', doc)[-1]
    try:
        if "crop" in namelong:
            add = "crop_"
        else:
            add = ""
        if "_i_" in namelong:
            add = add + "_i_"
        add=add.replace("__", "_")
        name = namelong.split("_")[0] + "_" + add +namelong.split("slice_")[1].split("_")[0]+ ".txt"
    except:
        return

    
    with open(name, "w") as log:
        log.write("Evaluation of file:" + namelong + "\n")
        log.write("Evaluation range:" + str(eval_start) +" px - " + str(eval_end) +  " px \n")
        log.write("\n")


    """
    Read data and convert to array
    """
    ylength, xlength = a.shape
    
    x = np.arange(0,xlength,1)
    y = np.arange(0,ylength,1)
    X,Y = np.meshgrid(x,y)
    Z = a.to_numpy()
    
    Z = Z*zscale/xyscale ## fit to um but setting one x unit to 1
    
    x = X.flatten()
    y = Y.flatten()
    z = Z.flatten()
    
    # Z_new = Z.copy()
    Z=np.ma.masked_invalid(Z)

    
    
    """
    Determine the midline
    """
    
    total_len= np.array([])
    # Z_um=Z/xyscale*zscale # Z values with correcton for different pixel width

    # Determine the width of the dura under the assumption that there is not tilt
    for i in range(0, Z.shape[1]-1):
        # piecewise vector length
        value = np.sqrt(abs(Z[:,i]-Z[:,i+1])**2+np.array([1]*Z.shape[0])**2)
        value = value.filled(0)
        if len(total_len) == 0:
            total_len = value
        else:
            total_len = total_len + value
            
        
        
    # # check whether there are missing dura pieces and ask the user if to continue
    # if expectationproof:
    #     if np.min(total_len) < expectation* np.mean(total_len):
    #         print("There (is) are " + str(len(np.where(total_len < 0.6* np.mean(total_len))[0]))+" row(s) that do(es) not meet the length threshold!\n")
    #         exc = 0
    #         while exc < 3:
    #             if (input("There are parts that seem to be to small. Do you really want to continue? [y / n]" ) == "y"):
    #                     break
    #             else:
    #                 sys.exit("Canceled by user")
                
    #             if exc ==2:
    #                 sys.exit("Unclear decision! The program was canceled.")
            
            

    # find the midpoint and insert it into the midpoint array
    lenge= np.array([0]*Z.shape[0])
    m=0
    midline= np.array([])
    checker = np.array([True]*Z.shape[0])
    
    
    while m < Z.shape[1]-1:
        array = np.where(np.logical_and(lenge >= total_len/2, checker), Z[:, m], np.nan)
        if len(midline) == 0:
            midline = array
        else:
            midline = np.column_stack((midline,array))
            
        checker = np.where(lenge >= total_len/2, False, True)
    
        value = np.sqrt(abs(Z[:,m]-Z[:,m+1])**2+np.array([1]*Z.shape[0])**2)
        value = value.filled(0)
        lenge = lenge + value
        m = m+1
        
        
    # the midpoint array needs to have the same shape as the original array
    # necessary step cause there is no continuing value, but the last value needs to be alswys np.nan
    midline = np.column_stack((midline,np.array([np.nan]*Z.shape[0])))
  

    
    """
    Midline adjustments
    Check if the dura is smaller than expected
    """
    # check the dura length and extract min and max
    nanrows = np.where(np.all(np.isnan(midline), axis=1))[0]
  
    # in case there is a hole at one border --> shorten the original matrix
    vmin = 0
    
    if len(nanrows) != 0:
        while vmin in nanrows:
            vmin = vmin+1
        tmpmin = vmin
        
        vmax = midline.shape[0]-1
        while vmax in nanrows:
            vmax = vmax-1
        tmpmax = vmax
    
        a = a.iloc[tmpmin: tmpmax,:]
    
    if min(list(a.index)) > eval_start:
        with open(name, "a+") as log:
            log.write("SystemExit The given dataset is shorter than the start evaluation range parameter.")
        return
        # raise(SystemExit("The given dataset is shorter than the start evaluation range parameter."))
    elif max(list(a.index)) < eval_end:
        with open(name, "a+") as log:
            log.write("SystemExit The given dataset is shorter than the end evaluation range parameter.")
        return
        # raise(SystemExit("The given dataset is shorter than the end evaluation range parameter "))
    
    
    

    """
    Midline adjustments
    Replace np.nan inside the midline by mean, keep outer values as np.nan
    I really doubt this step is necessary. Just in case.
    """
    
    # u > min(tmp) and u < max(tmp) --> prgram now stops before this becomes important.
    
    if len(nanrows)!= 0:
        # the bufferlist is the list that contains all row indices of the rows without any issues
        bufferlist = np.arange(0, Z.shape[0])
        # notnanrows is relative complement of bufferlist and nanrows
        notnanrows = set(bufferlist) - set(nanrows)
        del bufferlist  
        
        while len(nanrows)!= 0:
            u = nanrows[0]
            
            # find position with respect to the y axis
            # https://stackoverflow.com/questions/12141150/from-list-of-integers-get-number-closest-to-a-given-value
            closesty_neg = min(notnanrows, key=lambda x:abs(x-u+1))
            closesty_pos = min(notnanrows, key=lambda x:abs(x-u-1))
            
            # find position with respect to the x axis
            # This won't throw errors due to the definition of midline (only one value non nan)
            closestx_neg= np.where(np.isnan(midline[closesty_neg,:])==False)[0][0]
            closestx_pos= np.where(np.isnan(midline[closesty_pos,:])==False)[0][0]
            
            # The corresponding height values are:
            closestz_neg=  midline[closesty_neg,closestx_neg]
            closestz_pos=  midline[closesty_pos,closestx_pos]
            
            # fitting - linear interpolation
            slopey = (closesty_pos-closesty_neg) / (closestx_pos-closestx_neg)
            intercepty = closesty_pos - slopey*closestx_pos
            
            slopez = (closestz_pos-closestz_neg) / (closesty_pos-closesty_neg)
            interceptz = closestz_pos - slopez*closesty_pos
            
            # fill
            midline[u,int((u-intercepty)/slopey)] = slopez*u+interceptz
            
            with open(name, "a+") as log:
                log.write("Adjustments: Hole filling \n \n")
                # for checking if this step took place

    

    """
    Create smoothed midline and midline spline
    """
    # rearrage midline with x,y and z in separate columns
    # remove rows when z= nan
    midline_a = np.asarray(list(zip(X.flatten(), Y.flatten(), midline.flatten())))
    midline_a = midline_a[~np.isnan(midline_a).any(axis=1)]
    midline_a= pd.DataFrame(midline_a)

    # smooth the midline by calculating the rolling mean in a centered window of width 51
    # this removes "spikes"
    midline_s = midline_a.copy()
    midline_s[0] =pd.DataFrame(midline_s[0].rolling(51, center=True, min_periods = 1).mean())
    midline_s[2] =pd.DataFrame(midline_s[2].rolling(51, center=True, min_periods = 1).mean())

    # simplified curve used for calculating the derivatives in the further evaluation
    u_scale = np.arange(0, midline_a.shape[0])
    tck, u = interpolate.splprep([midline_s[0], midline_s[1], midline_s[2]],u=u_scale, s=None, k=3)
    x_knots, y_knots, z_knots = interpolate.splev(u_scale, tck)
    
    ### u equals a unknown y position
    def findvaluespine(u_unkn, der):
        x_unkn, y_unkn, z_unkn = interpolate.splev(u_unkn, tck, der = der)
        return np.append(x_unkn, [y_unkn,z_unkn])
    
    
    """
    Plot dura surface and midline spline
    """
    if plotting:
        fig = plt.figure(figsize=(6,6))
        ax = fig.add_subplot(111, projection='3d')
        ax.plot_surface(X*xyscale,Y*xyscale, Z*xyscale, cmap=cm.CMRmap, antialiased=True, alpha = 0.6, vmin = 10, vmax =50) 
        ax.plot(midline_a[0]*xyscale, midline_a[1]*xyscale, midline_a[2]*xyscale, color = "black", linestyle = "-",  linewidth = 2, label = "midline")
        # ax.plot(midline_s[0]*xyscale, midline_s[1]*xyscale, midline_s[2]*zscale, color = "dodgerblue", linestyle = "-", linewidth = 2, label = "smoothed midline")
        ax.plot(x_knots*xyscale, y_knots*xyscale, z_knots*xyscale, c = 'dodgerblue', label = "smoothed midline spline")
        plt.ylim(0,450)
        plt.xlim(0,450)
        ax.set_zlim(0,60)
        plt.legend(bbox_to_anchor=(1.1, 1.1), bbox_transform=ax.transAxes)
        ax.set_xlabel(r"$x$ / µm")
        ax.set_ylabel(r"$y$ / µm")
        ax.set_zlabel(r"$z$ / µm")
        # plt.savefig(re.split("\.",namelong)[0] + ".png", dpi=600, format="png")
        # plt.savefig(re.split("\.",namelong)[0] + ".svg", dpi=600, format="svg")

         

    """
    Create Plane
    """
    
    with open(name, "a+") as log:
        log.write("*** Width evaluation *** \n")

    
    
    for position in range(eval_start,eval_end+1):
        
        point = findvaluespine(position, 0)
        normal = findvaluespine(position, 1) 
        # das ist die Normale der Ebene, die wir genererieren wollen
        # (also die Tangente des Midpointsplines am Punkt point)
            
        # a plane is defined as: a*x+b*y+c*z+d=0
        d = -point.dot(normal)
        
        if normal[2] == 0 and normal[1] == 0:
            Y_e, Z_e = np.meshgrid(range(512), range(512))
            X_e = (-normal[2] * Z_e - normal[1] * Y_e- d) * 1. / normal[0]
            # ax.plot_surface(X_e, Y_e, Z_e, linewidth=0, antialiased=False, shade=False)
        elif normal[2] == 0 and normal[1] != 0:
            X_e, Z_e = np.meshgrid(range(512), range(512))
            Y_e = (-normal[0] * X_e - normal[2] * Z_e- d) * 1. / normal[1]
            # ax.plot_surface(X_e, Y_e, Z_e, linewidth=0, antialiased=False, shade=False)
        elif normal[2] != 0:
            X_e, Y_e = np.meshgrid(range(512), range(512))
            Z_e = (-normal[0] * X_e - normal[1] * Y_e- d) * 1. / normal[2]
            # ax.plot_surface(X_e, Y_e, Z_e, linewidth=0, antialiased=False, shade=False)
        else:
            print("This is not a normal vector")
        
        # fig = plt.figure()
        # ax = fig.add_subplot(111, projection='3d')
       

        
        if (position == num and plotting):
            fig = plt.figure(figsize=(6,6))
            Z_tmp = Z_e.copy()
            Z_tmp[Z_tmp < 0] = np.nan
            Z_tmp[Z_tmp > 60] = np.nan
            ax = fig.add_subplot(111, projection='3d')
            ax.scatter (X_e*xyscale, Y_e*xyscale, Z_tmp*xyscale, label = "plane normal to the midline at point p")
            ax.scatter (point[0]*xyscale, point[1]*xyscale, point[2]*xyscale, color = "r", label = "point p")
            # ax.plot(midline_a[0]*xyscale, midline_a[1]*xyscale, midline_a[2]*zscale, color = "black", linestyle = "-",  linewidth = 2, label = "midline")
            # ax.plot(midline_s[0]*xyscale, midline_s[1]*xyscale, midline_s[2]*zscale, color = "dodgerblue", linestyle = "-", linewidth = 2, label = "smoothed midline")
            ax.plot(x_knots*xyscale, y_knots*xyscale, z_knots*xyscale, c = 'black', label = "smoothed midline spline")
            plt.ylim(0,450)
            plt.xlim(0,450)
            ax.set_zlim(0,60)
            plt.legend(bbox_to_anchor=(1.1, 1.1), bbox_transform=ax.transAxes)
            ax.set_xlabel(r"$x$ / µm")
            ax.set_ylabel(r"$y$ / µm")
            ax.set_zlabel(r"$z$ / µm")
            plt.savefig(re.split("\.",namelong)[0] + "_" + str(num)+"_plane.png", dpi=600, format="png")
            plt.savefig(re.split("\.",namelong)[0] + "_" + str(num)+"_plane.svg", dpi=600, format="svg")

         
      
        ### Determine borders of interesting range
        zlimits = (np.amin(Z),np.amax(Z))
        xlimits = (np.amin(X),np.amax(X))
        ylimits = []
        for z in range (0,len(zlimits)):
            for x in range(0,len(xlimits)):
                y = (normal[0]*xlimits[x]+normal[2]*zlimits[z]+d)/(-normal[1])
                ylimits.append(y)
                
                
        # assumes that X and Y are in int(1) steps
        ymin = np.floor(min(ylimits))
        ymax = np.ceil(max(ylimits))
        
        if ymin < 0:
            ymin=0
        if ymax > ylength-1:
            ymax=ylength-1
        # WARNING?????
        
        
          
        """
        rotate 
        """
        
        # the aim is the z-axes
        aim = np.array([0,0,1])
        
        # normalize
        normal = normal/np.linalg.norm(normal)
        aim = aim/np.linalg.norm(aim)
        
        # calculate the angle between the two vectors
        angle =np.arccos(normal.dot(aim)) # all vectors are already normalized
        # calculate the rotation axis
        r_axis = np.cross(aim,normal)/np.linalg.norm(np.cross(aim, normal))
        
        X, Y = np.meshgrid(range(xlength), range(ylength))
        yflatten = Y.flatten()
        ymin_i=np.amin(np.where(yflatten == ymin))
        ymax_i=np.amax(np.where(yflatten == ymax))
        yflatten=yflatten[ymin_i:ymax_i+1]
        xflatten = X.flatten()
        xflatten=xflatten[ymin_i:ymax_i+1]
        zflatten = Z.flatten()
        zflatten=zflatten[ymin_i:ymax_i+1]
        

        """
        New way (very fast)
        """
        with warnings.catch_warnings():
            warnings.simplefilter("ignore")

            # applying rodriguez equation
            v = np.asarray(list(zip(xflatten, yflatten, zflatten)))
            p=v.dot(r_axis)
            vrot=v*np.around(np.cos(angle),5) + np.cross(v, r_axis)*np.around(np.sin(angle),5) + r_axis*(1-np.around(np.cos(angle),5))* np.stack((p,p,p)).T
    
        rotx=vrot[:,0].reshape(int(ymax-ymin+1),512)
        roty=vrot[:,1].reshape(int(ymax-ymin+1),512)
        rotz=vrot[:,2].reshape(int(ymax-ymin+1),512)
        
        """
        Calculate the rotated point
        """
        vektorpoint=point*np.around(np.cos(angle),5) + np.cross(point, r_axis)*np.around(np.sin(angle),5) + r_axis*(r_axis.dot(point))*(1-np.around(np.cos(angle),5))
        vektornormal=normal*np.around(np.cos(angle),5) + np.cross(normal, r_axis)*np.around(np.sin(angle),5) + r_axis*(r_axis.dot(normal))*(1-np.around(np.cos(angle),5))

        if (position == num and plotting):
            fig = plt.figure(figsize=(6,6))
            ax = fig.add_subplot(111, projection='3d')
            surf = ax.plot_surface(rotx, roty, rotz , linewidth=0, alpha = 0.7, label="rotated piece of the surface")#=cm.CMRmap)
            ax.scatter (vektorpoint[0], vektorpoint[1], vektorpoint[2], color = "r", label = "rotated point p")
            ax.quiver(vektorpoint[0], vektorpoint[1], vektorpoint[2], vektornormal[0], vektornormal[1], vektornormal[2], length = 50, color = "black", label = "rotated midline vector at point p")
            ax.set_zlim(0,300)
            ax.set_xlim(0,450)
            ax.set_ylim(-60,60)
            ax.set_xlabel(r"$a\cdot x + b \cdot y$-axis")
            ax.set_ylabel(r"$b\cdot x + a \cdot y$-axis")
            ax.set_zlabel ("z-axis")
            surf._facecolors2d = surf._facecolor3d
            surf._edgecolors2d=surf._edgecolor3d
            ax.xaxis.set_ticklabels([])
            ax.yaxis.set_ticklabels([])
            ax.zaxis.set_ticklabels([])
            plt.legend(bbox_to_anchor=(1.1, 1.1), bbox_transform=ax.transAxes)
        
            plt.savefig(re.split("\.",namelong)[0] + "_" + str(num)+"_rot1.png", dpi=600, format="png")
            plt.savefig(re.split("\.",namelong)[0] + "_" + str(num)+"_rot1.svg", dpi=600, format="svg")


     
        """
        Obsolete: Calculate an orthogonal vektor parallel to xy plane
        Since the scaling is done earlier, we don't care which axis is which
        """
        
        """
        Find contour
        """
        
        
        levels = [vektorpoint[2]] # this is the position we read out
        plt.figure()
       
        CS = plt.contour(rotx, roty, rotz,levels=levels)
        c2 = CS.collections[0].get_paths()[0].vertices
        cx =c2[:,0]
        cy=c2[:,1]
        plt.close()
        
        f=interpolate.interp1d(cx,cy)
        # xnew=np.linspace(min(cx),max(cx),11)
        xnew=np.arange(min(cx),max(cx))

        if (position == num and plotting):
            fig=plt.figure()
            ax=fig.add_subplot(111)
            plt.plot(cx*xyscale, cy*xyscale, label = "contour")
            # plt.scatter(vektorpoint[0]*xyscale, vektorpoint[1]*xyscale, color = "red", label = "point p")
            # plt.plot(xnew,f(xnew))
            plt.legend()
            ax.set_ylim(-40,40)
            ax.set_xlabel(r"$a\cdot x + b \cdot y$")
            ax.set_ylabel(r"$b\cdot x + a \cdot y$")
            plt.savefig(re.split("\.",namelong)[0] + "_" + str(num)+"_contour.png", dpi=600, format="png")
            plt.savefig(re.split("\.",namelong)[0] + "_" + str(num)+"_contour.svg", dpi=600, format="svg")


        
        
        spl=np.array([xnew,f(xnew)]).T
        leng=0
        
        for i in range (0,len(spl)-1):
            value=np.linalg.norm(spl[i] - spl[i+1])
            leng=leng+value
        # lengum.append(leng*xyscale)
        
        with open(name, "a+") as log:
            log.write(str(position) + "\t" + str(leng*xyscale) + "\n")

      
            
    
    return

        
#%%

# evaluation(files[0])
if __name__ == '__main__':
    __spec__ = "ModuleSpec(name='builtins', loader=<class '_frozen_importlib.BuiltinImporter'>)"
    pool = mp.Pool(mp.cpu_count()//2)
    result =pool.map(evaluation, [doc for doc in files])
    pool.close()    

   
