# Supplementary material for: 4D-Spatiotemporal SHG Imaging for the Analysis of Drug-Induced Changes in the Dura Mater
Source: Anal Chem. 2025 Feb 14;97(7):3892–900. doi: 10.1021/acs.analchem.4c04887 (PMC11866281; doi:10.1021/acs.analchem.4c04887)
Supplement: Supplementary file 2 — ac4c04887_si_002.zip [file ac4c04887_si_002.zip › evaluation_scripts_and_architecture/width/max_slices_fSHG_all/0_all_evaluated_widths/CS031D_01.txt]

Evaluation of file:CS031D_Lavanox_sheep_dura_30_max_slices_max_slice_01_nanmean2D_23_23.txt
Evaluation range:56 px - 455 px
*** Width evaluation ***
56	224.78560879193407
57	224.97590135504907
58	225.13281811316867
59	225.26819200565458
60	225.34607475689654
61	225.45764771176917
62	225.52562049287891
63	225.5572169748399
64	226.44201662563987
65	226.3970039093018
66	226.39756491487424
67	226.3633272181035
68	226.2856178567341
69	227.1249086636642
70	227.04842764314478
71	226.9370430515397
72	226.81130796435184
73	225.75722495164467
74	225.60475953383772
75	225.4370957121217
76	225.26276190585918
77	225.08773780174872
78	223.9729597577721
79	222.8984346419845
80	222.72823258211076
81	222.57087747721988
82	222.4076348664094
83	222.25597083272
84	220.33385353226552
85	220.23823040489725
86	220.16586619963488
87	220.1224009211232
88	219.20755401123267
89	218.26481318034084
90	218.20026063255477
91	217.26105188717503
92	217.2022351515237
93	217.1519542495875
94	217.122084958033
95	216.1910410982903
96	216.16640934936197
97	216.15562461410335
98	216.16417512717317
99	217.06795233248297
100	217.09930977660918
101	217.12362944552876
102	218.02626520383998
103	218.04901854248448
104	217.19131113015945
105	218.10371960559615
106	218.15686090206353
107	218.22093199123677
108	218.27934397769144
109	218.34658813207943
110	218.40540271701244
111	217.5711472563071
112	217.61970453862384
113	218.5418890272501
114	218.5825721020582
115	218.5920154199661
116	218.60083714057416
117	219.4651004139867
118	219.41340535158253
119	220.22265417724472
120	220.15642114988222
121	220.98531410023867
122	220.91735845595764
123	222.5862437633642
124	222.4790993478368
125	222.35954399673736
126	222.2283693505066
127	222.99187057609151
128	222.87412925191737
129	222.75816409101722
130	222.64095748556332
131	222.53868508614414
132	222.4503357985431
133	222.39336356235475
134	222.33713593418813
135	222.28149263584828
136	222.22414830720848
137	222.17107871829077
138	222.10657010924413
139	222.03919466397682
140	221.98955100876495
141	221.0701074859359
142	221.0375665115657
143	221.0038300756765
144	221.86400943481476
145	221.83651667519837
146	221.8194302410719
147	221.8080852434394
148	222.67928861532604
149	222.67891278772126
150	222.71274549864557
151	222.75347407454885
152	222.80785150374285
153	222.85942897725394
154	222.89967781702146
155	223.86011528901335
156	223.8995607571544
157	225.81918943785422
158	225.89410170479985
159	226.90744051251886
160	227.90118017022277
161	227.955420736505
162	228.9330028236577
163	228.97643221411562
164	228.12148926582137
165	228.16959847010455
166	227.29949562210834
167	227.34446702865023
168	226.47070445801137
169	225.59532253680607
170	223.82052335252507
171	222.90282737175374
172	221.9596952352919
173	220.99670559206544
174	219.99921057202442
175	219.92113346818473
176	218.89031668301217
177	218.8517967072292
178	217.8439491208999
179	217.76572366272302
180	217.70246345942033
181	217.68303384473776
182	217.7062781581016
183	217.7701712554237
184	217.85814760614753
185	217.958365746833
186	218.04527274732487
187	217.14986905144477
188	217.2181245188748
189	217.26573929446496
190	217.3156452447826
191	217.37721276043587
192	216.53089439084113
193	216.66431784728272
194	216.78481131192387
195	216.89856576741653
196	217.0215815015823
197	217.1521879062762
198	218.20280091781365
199	218.35251734526648
200	219.39772655483733
201	219.49192362383448
202	219.58812414396172
203	219.68985606117096
204	219.7992353116377
205	221.68954238705342
206	221.78043485839163
207	222.76605281421274
208	222.80723762552898
209	222.80594339374127
210	222.74722029516764
211	223.5212692063992
212	224.26740156204988
213	224.06664860566363
214	223.87958970637615
215	222.83885097826908
216	223.61568720545745
217	223.5149112880516
218	223.4310026772904
219	223.41768921818232
220	223.50647814573998
221	223.66723784054318
222	223.91889484806518
223	223.3166402753638
224	222.7998285752815
225	223.25346120752562
226	223.77039361292842
227	224.29464243945637
228	225.8167279142768
229	226.55009829481216
230	226.45053884396197
231	226.4179472251609
232	228.25357777704878
233	228.48408818252668
234	229.7220343796369
235	231.94950641779562
236	234.31657589492534
237	237.87080126692385
238	240.82733517605118
239	243.00375667810286
240	245.24103442988866
241	246.56791524985286
242	247.9320941269215
243	251.3263567317082
244	254.07924927029427
245	258.1082941206839
246	264.3055264131726
247	271.96548695263925
248	276.6735321588124
249	280.3843843907066
250	284.18811244192716
251	288.22903358500787
252	291.5274874007669
253	294.43796741965093
254	299.4278032085229
255	306.6023007703726
256	310.66777188545115
257	315.90118304271215
258	320.2136888533753
259	324.6672191318162
260	328.0852231098661
261	331.55395562942084
262	332.94908271543244
263	333.49896758968976
264	334.2616819037761
265	333.2655803295302
266	330.54349914466724
267	319.69276229071323
268	313.22885279853057
269	307.0475478727993
270	298.3091592769251
271	289.74925306499233
272	282.4044952772327
273	274.8848549551514
274	265.5056992456139
275	258.6364305840635
276	250.26437226426097
277	242.50158403685762
278	238.98198761905005
279	234.09503252361702
280	239.16571126355063
281	266.9869861888922
282	280.75951847632217
283	298.99290889492903
284	324.815688854077
285	302.45900718390214
286	244.30180798444658
287	221.34904808202222
288	229.26346481696177
289	235.80788719198463
290	238.26295529276385
291	240.2729879528628
292	245.14485418257365
293	253.399884780345
294	262.0355041849322
295	270.14726559724136
296	275.5875957432738
297	282.19247457320495
298	287.1899224230431
299	292.8929714467703
300	298.0857650498164
301	301.5312721420862
302	305.6866106696663
303	307.906746688352
304	309.6328202589319
305	312.4628276507084
306	314.5391631061967
307	315.9440304517769
308	315.3797709363773
309	314.2553838428574
310	314.1157991722319
311	313.35761487300306
312	310.30453619598245
313	308.09802465848884
314	305.1878882837276
315	301.4719482784936
316	295.6704959332014
317	288.8605250827108
318	281.3136971351405
319	277.45538694956485
320	273.0393994788633
321	268.4547237056446
322	264.1171448198515
323	258.9335503625615
324	256.0113445006678
325	251.47169274511293
326	246.4119761858906
327	241.4780440089014
328	238.86544984673148
329	234.89006582390272
330	231.85087682254817
331	228.02633543516063
332	224.55737399310874
333	223.4761843495742
334	221.9473015292848
335	220.68942111115513
336	219.60491174042514
337	217.83667784876053
338	216.37655427842193
339	215.18045136249967
340	213.21869915126942
341	211.41402032153448
342	211.55422606844428
343	211.76513887876746
344	211.10132215236212
345	210.480307235937
346	209.8823123464197
347	209.31266764692455
348	208.81242589343492
349	208.39037097597017
350	208.03403207772573
351	208.64170025634277
352	208.4219846311599
353	208.23520333072236
354	208.09225875921808
355	207.97214447948048
356	206.96875202458023
357	206.87364380604308
358	206.78386732387577
359	205.80295574829495
360	205.71609939948218
361	205.64149739580762
362	205.57520698625876
363	205.515487449294
364	205.46616525226185
365	205.4466458326947
366	205.44883757979474
367	205.46013029604316
368	205.467457822641
369	205.48882181879196
370	205.52521962043795
371	204.68891073034078
372	204.7718501539922
373	204.84325025820104
374	204.9136284426598
375	204.97690019235316
376	205.03378464883758
377	204.20746910625908
378	204.23922498090894
379	204.2695909557686
380	204.29170195935734
381	204.32064108812287
382	205.20882878935834
383	205.20752647699956
384	205.19268154847515
385	205.1571173295813
386	205.97203499542746
387	205.90361771639243
388	204.9298074971981
389	204.83396958146298
390	204.72827647465238
391	205.55169162273907
392	205.50410358164348
393	205.4796553600171
394	205.47510704814044
395	205.49757298172213
396	204.66565317914817
397	204.77118070912343
398	204.90532446939915
399	205.06140651045556
400	204.3381666585544
401	204.52197353975765
402	204.70829277568404
403	204.88090130309763
404	205.02801664847135
405	205.14170249294827
406	205.22085712998444
407	204.38147256969359
408	204.41013524872096
409	204.4089979070442
410	204.38718671670162
411	203.46950870156542
412	203.42502806603846
413	203.37045221739055
414	203.3155036060469
415	203.28777950199108
416	203.2888598274533
417	204.18454508788284
418	204.2241043807486
419	204.27877844738185
420	204.34130347744005
421	204.41525568239686
422	205.36038533494101
423	205.4175049765508
424	205.46335375407992
425	206.3992690327179
426	206.47562704603274
427	207.41989534955692
428	207.49042934307698
429	207.5737303941524
430	207.65325379369622
431	207.7053142147696
432	207.75012101895726
433	207.80469929661066
434	207.84452316746277
435	207.88073587551185
436	207.92629058765357
437	207.95379942859955
438	208.852443480013
439	208.86426928618437
440	208.8540530846295
441	208.8153763838095
442	207.9043594068909
443	207.81173734266412
444	207.71198510393558
445	207.60756004526777
446	207.50121384454863
447	207.38033245178357
448	205.49420224784308
449	205.37923702453733
450	205.26461260942523
451	205.15393920011084
452	205.0187915084489
453	204.88297263845683
454	204.74451203389424
455	203.73222993344191
